# Supplementary material for: Age-Related Differences Across Adulthood in IMU-Derived Gait Quality During Habitual Walking
Source: Sensors (Basel). 2026 Apr 2;26(7):2194. doi: 10.3390/s26072194 (PMC13075253; doi:10.3390/s26072194)
Supplement: Supplementary file 1 [file sensors-26-02194-s001.zip]

Archive with 1 entries (1 files):
- sensors-4187202-supplementary.pdf
